# Supplementary material for: Dynamic Balance: A Thermodynamic Principle for the Emergence of the Golden Ratio in Open Non-Equilibrium Steady States
Source: Entropy (Basel). 2025 Jul 11;27(7):745. doi: 10.3390/e27070745 (PMC12294351; doi:10.3390/e27070745)
Supplement: Supplementary file 1 [file entropy-27-00745-s001.zip]

Archive with 1 entries (1 files):
- entropy-3567655-supplementary.pdf
